# Supplementary material for: Proximity Interactions among Basal Body Components in Trypanosoma brucei Identify Novel Regulators of Basal Body Biogenesis and Inheritance
Source: mBio. 2017 Jan 3;8(1):e02120-16. doi: 10.1128/mBio.02120-16 (PMC5210500; doi:10.1128/mBio.02120-16)
Supplement: TABLE S2 [file mbo006163130st2.xlsx]

## Sheet: Sheet1
Table S2. List of primers for epitope tagging of basal body proteins (non-capitalized letters indicate the sequences overlapping with the vectors)
TbCEP57	TbCEP57-FWD	GCGCAATCCCACTCCTGTGGGCGCTGATAAAACTACTCAGCGGAGCCTTATCGTTAATGAGCTTCGCTCCTTATATTCCCAGCATCGGggtggcggagggtcaggaggag
	TbCEP57-REV	AATTGGATACAAATGGAACCAGCATGGAAAGAGACAACTTGAATTAGGGAAGAATTAACCAACAGAGTAAGCGCAGAGATAGTTACTAtgttggactctgcctccgtgaa
TbCEP76	TbCEP76-FWD	AACGCTTGGTATCCAAGTTAAGGTTTTCCCCTTCCCTGAAGAGGTGCTCTCAGTTTGGGTAATGCTGGCGGCAGCCTACAGGTCTCCAggtggcggagggtcaggaggag
	TbCEP76-REV	GGGTCTAAGTCAGTCAAAGGGAATCCATCCATCACCGTTTAGTGGAAAGCACTCACAAAATCCTACTAGGGATTACCTTTGGGGCTCAtgttggactctgcctccgtgaa
TbCEP120A	TbCEP120A-FWD	TGATGTGGTGCGGTCGCTGGATAAAAGAATTAATGACATATTAGATCAACTTCGAGCTCACGGCACGGTTTCGTGTTCGATCGCTGTAggtggcggagggtcaggaggag
	TbCEP120A-REV	ATGCATTAAGTGTAATGCAGAAAAAGTGGTGAACGGCAACGCTACACAGGAAGCGTGCCCCCTCTTGTTACTTTGATCTCTTCTATCAtgttggactctgcctccgtgaa
TbCEP120B	TbCEP120B-FWD	CTCGGGTGTGTACAGGGAAGACGATAGTATTGTGAAGGAAATGAGTGATAAGATTGCTCTTTATGAAAATTTCCTGTCACAGAATTTTggtggcggagggtcaggaggag
	TbCEP120B-REV	CGAAGATGGGAAGGTAGGGGAGCTGCCATGGCACCAAGTCACCACGGACAGTAGGGTAGCTAATAAGCAAAAGAGTATGAGCATCTTAtgttggactctgcctccgtgaa
TbCEP164A	TbCEP164A-FWD	AACGACTCGTCACGTGAGCCGAGCGGCTTCTGCCGAGGGAAAATCTGGTGGTGTTGCACGGTGGCTTGATGAACAGCAACTTGCCTCAggtggcggagggtcaggaggag
	TbCEP164A-REV	GCACATAAGTTCACCGCATATCTATTCATTGTTTTCCGCATGCTTGCAAACGCCTATAATGAAATTCTACCCACGTTGTAAAATATCAtgttggactctgcctccgtgaa
TbCEP164B	TbCEP164B-FWD	GAAATGGAGCCGCATTCTCTCCGAACTTTCCTCTCCACCAGTCACTGGCGGGGAGCTTTCAGCATTTCTTCGGCACTTGGGAAGGGACggtggcggagggtcaggaggag
	TbCEP164B-REV	AACGAGAGGAGTTATAATCAGAGAGCAAATCCACATTTTTTCTAAGCCCTCTCAACTGGGCACCCCCTTTCTATTCATCTGGCACTCAtgttggactctgcctccgtgaa
TbPOC1	TbPOC1-FWD	ACAGCGTGCCGAAATGGAGCAACTACGTGTGATGATGGCGGGACTCGTGGCCCAGCAAGACGCCTTGTTGGAGGCACTTCGGAAGGCTggtggcggagggtcaggaggag
	TbPOC1-REV	AATATCAGTGTCGGAAAACGTGTGATGTATGCTGTGACGATCAATAGTTTCCCCTTGTGGTTATCAGCTGGTTTTATAAGATCTATCAtgttggactctgcctccgtgaa
TbPOC5 (fusion PCR primers)	TbPOC5-FWD1	ACCCCCACGAAGACTACCCCC
	TbPOC5-REV1	tcctcctgaccctccgccaccACGAGTAGAACGCGAGCCAAA
	TbPOC5-FWD2	tcacggaggcagagtccaacaTAACCCATACTCTCTTTCCTTATATAG
	TbPOC5-REV2	CTTCTCGAACGGCCCACTTCC
TbPOC11	TbPOC11-FWD	ACGACTGGAGGTGGAGGGTGTCAATAGCGAAGTGAACCTTATGCGACAGGAGCTTAGGGCAATGCAGAGACGAATGTGGTTCTCCAGTggtggcggagggtcaggaggag
	TbPOC11-REV	TTACATGCATAAGCTGCTAATAACCGTTAATGGTGCGAACGCTCCCACCCCTTTTCTTTGATGTTCCGCACACGAGATGATAGAACTAtgttggactctgcctccgtgaa
TbDIP13	TbDIP13-FWD	AAGTTTGTTAGTCAAGGCGCGCAAGGAATCTTCCGGCCTCACAGGTTCCAGTGACGCCAAGAAGGGTCATCGTGAAAGCGCAGTGTCGggtggcggagggtcaggaggag
	TbDIP13-REV	CCACTCTTTACGAGAGCAGCAGGTTTAACTTGTGGTTCGCTCGTCCAGCTGTGCGGGAAAACCACGACAAGAGGGTTGAAATGTTTTAtgttggactctgcctccgtgaa
TbBLD10 (pC-TbBLD10-PAC)	TbBLD10-FWD	ggcgaattgggtaccGAAAAACGAGACATCTGAAG
	TbBLD10-REV	aggatattccttaagCTGGGAAAGGTGTGACAAAG
TbBBP38	TbBBP38-FWD	AGAGGTCGGTTTGTCGTTGAAAGCAGAAGAGTCTCATTTAGATAGATTGAAACAGTTTGAAAAACTTCTGACCATGTCCCTAGAAGAGggtggcggagggtcaggaggag
	TbBBP38-REV	GGCTAAAATAAACAACTCGCAAAAAAGTGTGAAACATAATGCTGCATCTGTGACTTATCACTTGAACAGTACGGATATCTACAAATTAtgttggactctgcctccgtgaa
TbBBP41	TbBBP41-FWD	TTGTGCAGAAGGAGTTCTACAAGGTGGAGGATGTCGCTTTGCGACATCAATCACTCAGGACGGAGGTAGGGGCAGTGAAGGACGTAggtggcggagggtcaggaggagga
	TbBBP41-REV	TAAGTAGGAAAATGCGACCACTCAGAGGCTGCCTCTCCATTTGAGTTGCTGGTGTTTCGCGTTCGCGCAGGATATCCAATGGGTCAtgttggactctgcctccgtgaatt
TbBBP46 (fusion PCR primers)	TbBBP46-FWD1	AAGTCTGGTGGGGCACGAAGG
	TbBBP46-REV1	tcctcctgaccctccgccaccACTTTTCCATATACCACACGTATT
	TbBBP46-FWD2	tcacggaggcagagtccaacaTGAGCATTAAAGAGGAGAAAAAGG
	TbBBP46-REV2	GTCAGGGATGCGGCAGAGGTG
TbBBP52	TbBBP52-FWD	CACCTACGACACGCAGCCCAAGTGCACCACTGGCAGAGAAGGCGAAGAAATGGGAAACGACACGCAGCACAAGCGCTCACCATTTGggtggcggagggtcaggaggagga
	TbBBP52-REV	TTGTTAATGTAGTAGGGAAGTTGTGTTTGAATCTTCAAGGGCACCGAAAACAGTATGGAACCCCACCATCTAAATTTCTGTAATTAtgttggactctgcctccgtgaatt
TbBBP58	TbBBP58-FWD	TAAGTTGAAGGAGTTAGAGGAACTCGGTGTGCCTGAAGAGTACTGCCAGGCACTGCAGAAGAAGATGAAGGTCAAGGTGGCCCGGCGAggtggcggagggtcaggaggag
	TbBBP58-REV	GGAGAAGGGAAAAAAGAGTGACTAGGGCAATACCAAAAATATAATGCGCGTATTAATACAAAAGTTCCTGCGGTTAAAAATGTAACTAtgttggactctgcctccgtgaa
TbBBP59 (fusion PCR primers)	TbBBP59-FWD1	AAGGTACGCCGCTGCCGGAAC
	TbBBP59-REV1	tcctcctgaccctccgccaccAATAGACGTGTCTTTGATGCC
	TbBBP59-FWD2	tcacggaggcagagtccaacaTGAGTCACAATCAGTTGAGGT
	TbBBP59-REV2	CGACTCACAAATACAGATGTCG
TbBBP60	TbBBP60-FWD	AGCAATCACGAGACATCTTAGAGCAGCTTAACCGGTTGCTGGAAGAAGATggtggcggagggtcaggaggag
	TbBBP60-REV	AGGAATGAGCGTAGAGGATAGAACCAGAGACTGGTACCGCACGTCGCTTAtgttggactctgcctccgtgaa
TbBBP65	TbBBP65-FWD	CCTACACACGAACTCACCCGACCATGACTGCAGAGCAGCTGAAGGCAGCACTTTTAAGAATGAAGTTGCGACTGCACTCAGAGTTAggtggcggagggtcaggaggagga
	TbBBP65-REV	AGAACAAATTATCCGTCGTCAACTAACAGAAACTTTCGACGCCTCCCAACTCCACCTCCTTGTGTATTTTTTTCTGTTTTTTTCTAtgttggactctgcctccgtgaatt
TbBBP68	TbBBP68-FWD	TGCTGGAGTTTTGAATGGCAGTGTAAACACATCCGGCATCCACAAACCTAAAGGCACGAGGGACACCGAAGAGAGCGCGTGTCTTGAAgaatatccttatgacgtcccag
	TbBBP68-REV	CGAACTCACATTGCCTTAGGGGAGGAGGTGCGAAAAAAAAAACTCCAAAGATGGTTACGGTTCCCACTAACAGCAACTACGACAGTCAtgttggactctgcctccgtgaa
TbBBP69	TbBBP69-FWD	GGCAGCCGGAGCCACCACAAAGGCGGTTGGTGTTGCACGAGCGTGATTCGTTTGGCACCCCACTATGCCGTGTTGCAATAATTCAACAGggtggcggagggtcaggagga
	TbBBP69-REV	GAAAATATATCTAGCCCAGAAGTACGTAGCTCCAGAGTCACTTGGAGGTGCCTGTGTGTGTATGTATGTAGAATACGGAATAATTAtgttggactctgcctccgtgaatt
TbBBP72	TbBBP72-FWD	CTTAGATGACGCTCTCTGTGAGGTAATTAGTGAGGTGGGAGGCATACTCGACACATACGTAGAGGGTTTAACCCATCACGAATTACAGggtggcggagggtcaggaggag
	TbBBP72-REV	ATAGACTTCCGTTAATGTGCTGCACTGCCAAAGCAGGACGCGGGGGTCAAGCAGAGTGTTTGAAACTGAACTGGCTGAATAGGACTTAtgttggactctgcctccgtgaa
TbBBP86	TbBBP86-FWD	GAGTAAGCTAAAAGAAGACCATCACTTCCGGCGCCGGGCTGAGTTGGATCCGTCCTTGGCACAGAGGTACATGGACTCGTTGGTTGTAggtggcggagggtcaggaggag
	TbBBP86-REV	ATGCATTTCCAATCTATGTATCTTCTATGGTGATATAACAAGCGAGTGTTTATATCTCCACATACGAATCAACGGAAAAAAAAACCTAtgttggactctgcctccgtgaa
TbBBP87	TbBBP87-FWD	TTGTTGAGGCGTGTCTAACTCTTGATCACAAGGCGCGTCCACGGAGCAAGGACCTTCTTTCTCACCCCTTTTTGGCGCAGGTTGATggtggcggagggtcaggaggagga
	TbBBP87-REV	TTCTCCTACACGTCGGACAACCGGGGGCGGAGATCAGTACAATGTAACAATACAAACAAATGCAATAATCGTTTGTGTGTGCTTCAtgttggactctgcctccgtgaatt
TbBBP96	TbBBP96-FWD	CTATTATTGCCGCGGCTGAGGCGGAAGCCGAGCAGGTGGTACAGAGGATCTTGCAAGAACTGCGTGTTGAAGAGGCAAGGAATGtgcttaaggaatatccttatgacgtc
	TbBBP96-REV	TATATATATGCAAGAAAGTGTTATTAATGTGCGCTAGTAACGGAGCATCGTCAAGAAGAGTCGAGAACACCGTGTTTTTTCTTATGTTAtttgaagttcgatcaggcacc
TbBBP109	TbBBP109-FWD	TGCGAGGTGCACTTCTGCAGTGCGTTCGGCATCACATCGTACTGCTGACAAGGAGCATATTTCTGTTCATGGTAATGGGGTGTTGGACggtggcggagggtcaggaggag
	TbBBP109-REV	TGGAGGGCTCACACGCAACAGTAGGCGATATATTGCCACCCATCCCATGGGTAAAGGGAAAGGAAACAGGTCAAAAAATATACTGTTAtgttggactctgcctccgtgaa
TbBBP110	TbBBP110-FWD	GGCAGCGCCTTCAAGTCGATCCGCAAGTCAAAACAAAGTTACTGTGGTGAAACGGGGGTCGGGGGCAGTACGGCACTATGGCTACCTGggtggcggagggtcaggaggag
	TbBBP110-REV	ACATAGCAGAAAAATAATTGCATGTCTGCTCGCTCGTTCACCAAAGCAAACGCAGGAGCTCAACAACTCAAAGCTGAAGGGGGAATCAtgttggactctgcctccgtgaa
TbBBP119	TbBBP119-FWD	TGTGGAGGACACCAGTGCAATAATACCTTTGATTAGGGGTAAGCGAAAGTTTTCAATGACGCTTCGTCCAGGAGATGATAACAAATCTggtggcggagggtcaggaggag
	TbBBP119-REV	GTTCTTCGAAAAATAAACGAAGGGACCGTTACAATGTGTAAAACACTGACCGAATGAAAAAGGGTGCATGTGTATCTGATAATTATTAtgttggactctgcctccgtgaa
TbBBP120	TbBBP120-FWD	AGCATCCGACAAAACACCTGAGACAAAACAGGCTCGCAAGGGGAAGAAGCGAGGGCATACGAAGCGGAAGCGTAGAAAACAAAAACACggtggcggagggtcaggaggag
	TbBBP120-REV	ACATGCCCTTCCCTCCTCTCCATTAGCATTGTACCCTTAACCATCCCCTATATGCGTGCAATAACGAAAGGGGAAAAATTAAAAATTAtgttggactctgcctccgtgaa
TbBBP122	TbBBP122-FWD	TGAAGTACTGATGGCTGCGAAAGGGGGTAAGAGAACACTGAGTGGTTGCATCAGCGATGTAGTTGATGCGACGCGGGGGCTCTACGCGggtggcggagggtcaggaggag
	TbBBP122-REV	TCTTTGTTGCTTTTTTGTTTCCCCTCCTCTCTCTCTTTACATTACCCTCTTTGGCACCGCATATTATCGAAACGAATACGGACCATCAtgttggactctgcctccgtgaa
TbBBP135	TbBBP135-FWD	TGCTGCTGCCGCTGAACATTCAAAGCCACTGTACCATCCTCGTTCTGTGTGCCTATCAGGGGTTGAACTCCCATATACTTCTGCGCAGggtggcggagggtcaggaggag
	TbBBP135-REV	GCTTCAAGGCAAAGTTTGTCACATCATTGTCAAAATCATAACCGTATCACCAACCCCAAGATCACGTGGCACCAGAACCGATAGTTTAtgttggactctgcctccgtgaa
TbBBP136	TbBBP136-FWD	GTGCCGTCAGTGGGTAGCTTACCTCAACTCGTTGAATGACGCCGCGGAAGCGCTGAAGACGCTGCAAGTTGTGGACCTGACGGACAAAggtggcggagggtcaggaggag
	TbBBP136-REV	ACAATTAAAAAGCGCCGAACAAACGCAACAACAACAACACACACACACACACACACAAGTCCTCGCAACTCACTCGCTTTTGCATTTAtgttggactctgcctccgtgaa
TbBBP248	TbBBP248-FWD	GTTGGTGTTAGGTCATGCTCTTGAAAATCTGTTGGAGGAGATGGTAGGGGATGCCGCCAAGTGGGTTGCGTCACTTTCCGAAGTGCGAggtggcggagggtcaggaggag
	TbBBP248-REV	AAAAAAAGGAGTAATGACACAACACAGGGGGCAACGCAGGGGAGGGACAAACCCTTCCTCCTTCCCTCACACACACCTATTGCACTTAtgttggactctgcctccgtgaa
TbBBP268	TbBBP268-FWD	ACCTGCAGTACAGGTCCGTCATGTGGACCCTTCGATGTATGTTACGACTAACCGCGCAACCTTCGTTAATCACTCGGGTCGCAAGGTGggtggcggagggtcaggaggag
	TbBBP268-REV	CATTGATCTCCACAGTGCAGCACTCATACGTAAAGACCTTCCAATCACAGTTTAAAAAAGAGGAAAATACCGCTTCTCAAATATTCTAtgttggactctgcctccgtgaa
TbBBP270	TbBBP270-FWD	AGGTACCACTGTAGAAGCTGCTGCGGAAGGACGGCAAGGGCCGTTCAAGAAGAAGCAACGGCGCGAGTTGAGACTTAAATTCATAGGAggtggcggagggtcaggaggag
	TbBBP270-REV	CACCTTCCCTTCTTCCTCTGCTTCCTTGACGACGGTTCGTACGCTAGGCGCCATGCATAGGGTTGCATCAACCACTAACTCAACTTTAtgttggactctgcctccgtgaa
TbBBP590	TbBBP590-FWD	GCGTGGGTCGATTCGCAGGGTGGTAATACCAACACAAGAGCAGTTGGGGACGCCGTCTCCGAAATACGATTTCGTGTACCCTAGGGAAggtggcggagggtcaggaggag
	TbBBP590-REV	CGTCAAACGCCGAGCTCTTTTTTTTTTAAAAAAACCAAACTCAGCGAGCTAACAAGCTTGGAAACACACATATATGTGTACACAATTAtgttggactctgcctccgtgaa
RNAi constructs
pZJM-TbBLD10	TbBLD10-FWD	atctagcccctcgagGGCTGCTCGAACAAAAACTC
	TbBLD10-REV	ttcgatatcaagcttGCCTCCTCTTCTAGCCGTTT
pZJM-TbCEP57	TbCEP57-FWD	gatctagcccctcgagTGAGAAGGCATTGCAGGCAC
	TbCEP57-REV	ggaattcgatatcaagcttCCATCAGAGTTGAGATGCGAT
pZJM-TbPOC11	TbPOC11-FWD	gatctagcccctcgagTCCGAATGCTAAGGCACACA
	TbPOC11-REV	ggaattcgatatcaagcttTAATTAGTAATGCCCTCCGCT
pZJM-TbBBP46	TbBBP46-FWD	gatctagcccctcgagCGCTGACGCCAAACACCAATC
	TbBBP46-REV	attcgatatcaagcttGCGACGCAGTTAAATGTCGCC
pZJM-TbBBP65	TbBBP65-FWD	gatctagcccctcgagGAAGAGGCGCGTCGTATTG
	TbBBP65-REV	attcgatatcaagcttCGGAACTGAAACCGGCGTC
